# Supplementary material for: Gut Microbiota-Derived Trimethylamine Promotes Inflammation with a Potential Impact on Epigenetic and Mitochondrial Homeostasis in Caco-2 Cells
Source: Antioxidants (Basel). 2024 Aug 30;13(9):1061. doi: 10.3390/antiox13091061 (PMC11428692; doi:10.3390/antiox13091061)
Supplement: Supplementary file 1 [file antioxidants-13-01061-s001.zip]

Archive with 1 entries (1 files):
- antioxidants-3165011-supplementary.pdf
